# Supplementary material for: X-linked palindromic gene families 4930567H17Rik and Mageb5 are dispensable for male mouse fertility
Source: Sci Rep. 2022 May 20;12:8554. doi: 10.1038/s41598-022-12433-9 (PMC9122934; doi:10.1038/s41598-022-12433-9)
Supplement: Supplementary file 2 — Supplementary Information 2. [file 41598_2022_12433_MOESM2_ESM.xlsx]

## Sheet: Table S1_493RiknullvsWT_ncbiref
Feature.ID	Ens_gene_id	Gene name	start	chr	baseMean	log2(del/wt)	lfcSE	pvalue	padj	(-)log10FDR	WT1.est.counts.rounded	WT2.est.counts.rounded	WT3.est.counts.rounded	Del1.est.counts.rounded	Del2.est.counts.rounded	Del3.est.counts.rounded	WT1.est.counts.rounded.norm	WT2.est.counts.rounded.norm	WT3.est.counts.rounded.norm	Del1.est.counts.rounded.norm	Del2.est.counts.rounded.norm	Del3.est.counts.rounded.norm	WT1.est.counts.rounded.rlog	WT2.est.counts.rounded.rlog	WT3.est.counts.rounded.rlog	Del1.est.counts.rounded.rlog	Del2.est.counts.rounded.rlog	Del3.est.counts.rounded.rlog
NM_001081476	ENSMUSG00000082652	Gm14725	69589164	X	313.595	-7.81093	0.530654	1.66e-48	5.31e-44	43.2749	632	686	553	6	1	1	674.82	635.04	563.6	6.15	1.05	0.9	8.32	8.31	8.28	8.05	8.04	8.04
NM_001033807	ENSMUSG00000073141	4930567H17	69437507	X	191.435	-12.2557	3.16511	2.12e-20	3.41e-16	15.4672	365	386	394	0	0	0	389.73	357.32	401.55	0	0	0	7.59	7.58	7.59	7.43	7.43	7.42
NM_001109756	ENSMUSG00000031659	Adcy7	88999031	8	101.301	-5.29279	0.662616	1.25e-16	1.34e-12	11.8729	115	208	274	1	3	10	122.79	192.55	279.25	1.03	3.16	9.03	6.63	6.66	6.69	6.58	6.58	6.58
NM_001037724	ENSMUSG00000031659	Adcy7	88999031	8	63.4101	10.2704	2.93829	1.59e-12	1.28e-08	7.89279	0	0	0	209	84	86	0	0	0	214.33	88.51	77.62	5.92	5.92	5.92	6.01	5.96	5.96
NM_001256001	ENSMUSG00000051331	Cacna1c	118564201	6	41.7906	9.59493	2.84618	9.21e-12	5.91e-08	7.22841	0	0	0	106	50	99	0	0	0	108.7	52.68	89.36	5.35	5.35	5.35	5.4	5.37	5.39
NM_029349	ENSMUSG00000026319	Relch	105591586	1	40.7438	-6.81e-06	0.0014427	3.33e-11	1.78e-07	6.74958	49	136	65	0	0	0	52.32	125.9	66.25	0	0	0	5.33	5.36	5.34	5.31	5.31	5.31
NM_175640	ENSMUSG00000030546	Plin1	79369966	7	29.1131	-9.02412	2.87729	3.47e-10	1.58e-06	5.80134	49	43	81	0	0	0	52.32	39.81	82.55	0	0	0	4.86	4.85	4.87	4.84	4.84	4.84
NM_001177846	ENSMUSG00000032041	Tirap	35095847	9	40.2427	9.45627	2.90167	3.93e-10	1.58e-06	5.80134	0	0	0	137	35	71	0	0	0	140.49	36.88	64.08	5.29	5.29	5.29	5.35	5.31	5.32
NM_201390	ENSMUSG00000022565	Plec	76055174	15	391.877	-1.32e-05	0.00144272	5.25e-09	1.87e-05	4.72816	753	912	295	142	128	135	804.02	844.25	300.66	145.62	134.87	121.85	8.69	8.7	8.5	8.44	8.43	8.43
NR_104437		Clmn	104729376	12	121.25	1.59047	0.303605	7.06e-09	2.26e-05	4.64589	51	71	50	231	161	166	54.46	65.73	50.96	236.89	169.64	149.83	6.88	6.88	6.88	6.95	6.93	6.92
NM_201391	ENSMUSG00000022565	Plec	76055174	15	1077.5	0.702198	0.144935	5.35e-08	0.000155837	3.80733	721	756	917	1203	1375	1527	769.85	699.84	934.58	1233.68	1448.77	1378.27	9.96	9.93	10.01	10.1	10.17	10.15
NM_133442	ENSMUSG00000034813	Grip1	119289735	10	68.0887	1.46729	0.314555	1.3e-07	0.000347569	3.45896	39	29	33	96	104	109	41.64	26.85	33.63	98.45	109.58	98.38	6.07	6.07	6.07	6.1	6.1	6.1
NM_001271464	ENSMUSG00000021666	Gfm2	97274445	13	85.3356	-1.21038	0.265543	2.16e-07	0.00049486	3.30552	111	125	129	47	40	62	118.52	115.71	131.47	48.2	42.15	55.96	6.42	6.42	6.43	6.39	6.39	6.4
NM_001290815	ENSMUSG00000025085	Ablim1	57021165	19	14.8867	-3.99e-06	0.0014427	2.11e-07	0.00049486	3.30552	18	46	27	0	0	0	19.22	42.58	27.52	0	0	0	3.89	3.9	3.9	3.88	3.88	3.88
NM_001039509	ENSMUSG00000026179	Pnkd	74324089	1	356.834	0.546922	0.128175	7.86e-07	0.00167973	2.77476	270	297	282	405	439	457	288.29	274.94	287.41	415.33	462.55	412.49	8.45	8.44	8.45	8.5	8.51	8.5
NM_001303033	ENSMUSG00000044308	Ubr3	69727590	2	1540.41	-0.362456	0.0883748	1.61e-06	0.00323139	2.49061	1642	2017	1607	1231	1330	1463	1753.25	1867.16	1637.81	1262.39	1401.35	1320.51	10.64	10.67	10.61	10.5	10.54	10.52
NM_001038655	ENSMUSG00000048240	Gng7	80784458	10	14.3391	7.52088	2.81391	1.85e-06	0.00347883	2.45857	0	0	0	50	15	21	0	0	0	51.28	15.8	18.95	3.83	3.83	3.83	3.85	3.83	3.83
NM_001102414	ENSMUSG00000005107	Slc2a9	38506616	5	14.7283	-2.84e-06	0.0014427	1.96e-06	0.00348323	2.45802	36	11	39	0	0	0	38.44	10.18	39.75	0	0	0	3.88	3.87	3.88	3.86	3.86	3.86
NM_206974	ENSMUSG00000046168	Kcnrg	61844906	14	13.5409	-2.87e-06	0.0014427	2.29e-06	0.00386108	2.41329	10	41	32	0	0	0	10.68	37.95	32.61	0	0	0	3.75	3.76	3.76	3.75	3.75	3.75
NM_008063	ENSMUSG00000032114	Slc37a4	44308149	9	73.7647	-1.71385	0.428215	2.41e-06	0.00386151	2.41324	118	161	73	32	23	40	126	149.04	74.4	32.82	24.23	36.1	6.21	6.22	6.19	6.18	6.17	6.18
NM_011518	ENSMUSG00000021457	Syk	52737209	13	10.7451	7.0434	2.72066	3.09e-06	0.00449518	2.34725	0	0	0	30	14	21	0	0	0	30.77	14.75	18.95	3.42	3.42	3.42	3.43	3.42	3.42
NM_001113471	ENSMUSG00000030546	Plin1	79369966	7	97.1046	0.917097	0.231809	2.99e-06	0.00449518	2.34725	65	69	58	128	125	141	69.4	63.87	59.11	131.26	131.71	127.27	6.59	6.58	6.58	6.61	6.61	6.61
NM_001271545	ENSMUSG00000024485	Slc4a9	36661200	18	18.0762	-2.54e-06	0.0014427	4.19e-06	0.00584517	2.2332	6	64	42	0	0	0	6.41	59.25	42.81	0	0	0	4.16	4.18	4.18	4.16	4.16	4.16
NR_102380	ENSMUSG00000052593	Tace	21374955	12	19.1612	-2.2e-06	0.0014427	4.73e-06	0.00632292	2.19908	80	11	19	0	0	0	85.42	10.18	19.36	0	0	0	4.26	4.23	4.24	4.23	4.23	4.23
NM_001109873	ENSMUSG00000006362	Cbfa2t3	123351880	8	32.3026	8.65379	3.21488	5.4e-06	0.00692792	2.1594	0	0	0	69	2	134	0	0	0	70.76	2.11	120.95	4.98	4.98	4.98	5.01	4.98	5.03
NM_021878	ENSMUSG00000038518	Jarid2	44882950	13	1663.01	0.236601	0.062848	6.32e-06	0.00779563	2.10815	1462	1625	1439	1728	1724	2058	1561.06	1504.28	1466.59	1772.07	1816.49	1857.55	10.67	10.65	10.64	10.73	10.74	10.75
NM_001289637	ENSMUSG00000057101	Zfp180	23781349	7	10.4127	6.92712	2.7619	7.76e-06	0.00921799	2.03536	0	0	0	15	13	37	0	0	0	15.38	13.7	33.4	3.37	3.37	3.37	3.38	3.38	3.39
NM_001291151	ENSMUSG00000053141	Ptprt	161363910	2	155.349	-0.975831	0.264497	8.32e-06	0.00952437	2.02116	174	276	191	86	86	130	185.79	255.5	194.66	88.19	90.61	117.34	7.28	7.31	7.29	7.24	7.24	7.26
Table S1: DESeq2 output of differentially expressed genes, with an adjusted p-value of <0.0001, in 4930567H17Rik null male testes as compared to wild-type litter mate control testes.
