# Supplementary material for: X-linked palindromic gene families 4930567H17Rik and Mageb5 are dispensable for male mouse fertility
Source: Sci Rep. 2022 May 20;12:8554. doi: 10.1038/s41598-022-12433-9 (PMC9122934; doi:10.1038/s41598-022-12433-9)
Supplement: Supplementary file 3 — Supplementary Information 3. [file 41598_2022_12433_MOESM3_ESM.xlsx]

## Sheet: Sheet1
Feature.ID	Ens_gene_id	Gene name	start	chr	baseMean	log2(del/wt)	lfcSE	pvalue	padj	(-)log10FDR	Rounded.EST.2..WT.	Rounded.EST.4.WT	Rounded.EST.5.WT	Rounded.EST.1..DEL.	Rounded.EST.3.DEL	Rounded.EST.6.DEL	Rounded.EST.2..WT..norm	Rounded.EST.4.WT.norm	Rounded.EST.5.WT.norm	Rounded.EST.1..DEL..norm	Rounded.EST.3.DEL.norm	Rounded.EST.6.DEL.norm	Rounded.EST.2..WT..rlog	Rounded.EST.4.WT.rlog	Rounded.EST.5.WT.rlog	Rounded.EST.1..DEL..rlog	Rounded.EST.3.DEL.rlog	Rounded.EST.6.DEL.rlog
NM_001205268	ENSMUSG00000064129	Mageb5b	90675800	X	170.422	-5.23785	0.365335	2.85e-47	9.23e-43	42.0348	248	518	349	8	8	8	296.95	376.61	323.4	8.93	8.43	8.22	7.41	7.46	7.43	7.21	7.21	7.2
NM_028847	ENSMUSG00000061392	Mageb5	90823150	X	112.876	-11.2588	3.05451	3.06e-17	4.96e-13	12.3045	178	321	249	0	0	0	213.13	233.38	230.74	0	0	0	6.82	6.84	6.83	6.67	6.67	6.67
NM_031875	ENSMUSG00000062372	Otof	30524406	5	15.3664	-2.83e-07	0.0014427	5.64e-10	5.25e-06	5.27984	77	0	0	0	0	0	92.2	0	0	0	0	0	3.93	3.86	3.86	3.86	3.86	3.86
NM_001008548	ENSMUSG00000110195	Pde2a	101070898	7	28.8916	9.07208	2.83437	6.48e-10	5.25e-06	5.27984	0	0	0	79	38	44	0	0	0	88.14	40.02	45.18	4.8	4.8	4.8	4.86	4.83	4.83
NR_104380	ENSMUSG00000040410	Fbxl4	22357543	4	24.0393	8.77666	2.7821	9.44e-10	6.11e-06	5.21396	0	0	0	53	34	48	0	0	0	59.13	35.81	49.29	4.55	4.55	4.55	4.59	4.57	4.58
NM_001109873	ENSMUSG00000006362	Cbfa2t3	123351880	8	30.8692	9.15121	2.87729	1.64e-09	8.84e-06	5.05355	0	0	0	24	89	63	0	0	0	26.78	93.74	64.7	4.89	4.89	4.89	4.91	4.96	4.94
NM_001199248	ENSMUSG00000024926	Kat5	5653042	19	34.2378	3.72482	0.674467	2.31e-09	1.07e-05	4.97062	1	6	7	62	76	43	1.2	4.36	6.49	69.17	80.05	44.16	5.05	5.05	5.05	5.1	5.11	5.08
NM_001168643	ENSMUSG00000021612	Slc6a18	73809871	13	20.9797	8.53367	2.7631	3.01e-09	1.08e-05	4.96658	0	0	0	39	47	32	0	0	0	43.51	49.5	32.86	4.36	4.35	4.35	4.39	4.39	4.38
NM_172874	ENSMUSG00000028600	Podn	107871988	4	25.3751	-8.64152	2.84801	2.71e-09	1.08e-05	4.96658	34	54	78	0	0	0	40.71	39.26	72.28	0	0	0	4.66	4.66	4.68	4.63	4.63	4.63
NM_008874	ENSMUSG00000024960	Plcb3	6929693	19	28.6412	-8.81974	2.89562	3.48e-09	1.13e-05	4.94692	72	77	32	0	0	0	86.21	55.98	29.65	0	0	0	4.86	4.84	4.82	4.8	4.8	4.8
NM_027115	ENSMUSG00000041775	Mapk1ip1	138437552	7	24.07	-8.51014	2.8611	1.05e-08	3.1e-05	4.50864	62	43	42	0	0	0	74.24	31.26	38.92	0	0	0	4.6	4.57	4.58	4.55	4.55	4.55
NM_001161798	ENSMUSG00000029009	Mthfr	148123534	4	726.436	0.575627	0.112771	1.43e-08	3.85e-05	4.41454	438	845	625	800	867	813	524.45	614.36	579.16	892.56	913.2	834.88	9.39	9.43	9.41	9.57	9.58	9.55
NM_001253872	ENSMUSG00000030830	Itgal	126895432	7	25.0723	-3.09e-06	0.0014427	1.21e-07	0.000302586	3.51915	82	40	25	0	0	0	98.19	29.08	23.17	0	0	0	4.66	4.62	4.61	4.59	4.59	4.59
NM_001304542	ENSMUSG00000039463	Slc9a8	167263632	2	91.9928	1.30288	0.283218	1.7e-07	0.000393187	3.4054	49	66	48	132	113	131	58.67	47.99	44.48	147.27	119.02	134.53	6.49	6.48	6.47	6.55	6.53	6.54
NM_025676	ENSMUSG00000027353	Mcm8	132658061	2	12.6048	7.54803	2.73307	4.62e-07	0.000997246	3.0012	0	0	0	22	29	20	0	0	0	24.55	30.55	20.54	3.63	3.63	3.63	3.65	3.65	3.65
NM_201386	ENSMUSG00000022565	Plec	76055174	15	2513.39	0.624814	0.14389	5.64e-07	0.00114163	2.94247	1861	2558	1833	2882	3227	2609	2228.33	1859.8	1698.55	3215.46	3398.94	2679.23	11.19	11.07	11.01	11.46	11.51	11.32
NM_172470	ENSMUSG00000066643	Wdr35	9023892	12	281.604	0.936707	0.21782	6.69e-07	0.00127441	2.89469	164	212	223	302	416	348	196.37	154.14	206.64	336.94	438.17	357.37	8.06	8.03	8.07	8.15	8.21	8.16
NM_001242364	ENSMUSG00000044465	Fam160a2	105020418	7	404.77	0.82738	0.199232	1.28e-06	0.00230537	2.63726	248	389	284	384	503	611	296.95	282.82	263.17	428.43	529.8	627.45	8.57	8.56	8.55	8.65	8.71	8.76
NM_011253_4	ENSMUSG00000021210	Akr1c6	4484355	13	11.2784	7.30823	2.74094	1.51e-06	0.00257917	2.58852	0	0	0	16	20	28	0	0	0	17.85	21.07	28.75	3.47	3.47	3.47	3.49	3.49	3.49
NM_001291175	ENSMUSG00000027544	Nfatc2	168318330	2	13.5972	-3.3e-06	0.0014427	1.74e-06	0.00281979	2.54978	32	20	31	0	0	0	38.32	14.54	28.73	0	0	0	3.77	3.75	3.76	3.74	3.74	3.74
NM_172440	ENSMUSG00000022829	Stxbp5l	36935304	16	19.0887	-2.4e-06	0.0014427	2.14e-06	0.0032957	2.48205	7	81	51	0	0	0	8.38	58.89	47.26	0	0	0	4.24	4.28	4.27	4.24	4.24	4.24
NM_001276443	ENSMUSG00000041762	Gpr155	73171850	2	14.2789	-2.35e-06	0.0014427	3e-06	0.00441175	2.35539	42	27	17	0	0	0	50.29	19.63	15.75	0	0	0	3.84	3.82	3.82	3.81	3.81	3.81
NM_008316	ENSMUSG00000020413	Hus1	8943137	11	167.634	0.781416	0.199025	3.36e-06	0.00472429	2.32566	97	178	118	205	199	207	116.15	129.42	109.34	228.72	209.6	212.57	7.35	7.35	7.34	7.42	7.41	7.41
NM_001252503	ENSMUSG00000049659	Aftph	20635084	11	13.3357	-2.82e-06	0.0014427	3.78e-06	0.0050981	2.29259	37	30	15	0	0	0	44.3	21.81	13.9	0	0	0	3.75	3.73	3.72	3.71	3.71	3.71
NR_030762	ENSMUSG00000077714	Snord17	144107899	2	824.998	-0.42812	0.112974	5.65e-06	0.00703921	2.15248	802	1425	956	648	644	649	960.3	1036.05	885.88	722.98	678.31	666.47	9.74	9.78	9.71	9.63	9.61	9.6
NM_001025567	ENSMUSG00000028707	Dmbx1	115772316	4	11.0537	7.18407	2.80432	5.5e-06	0.00703921	2.15248	0	0	0	10	28	25	0	0	0	11.16	29.49	25.67	3.44	3.44	3.44	3.45	3.47	3.46
NM_207010	ENSMUSG00000034912	Mdga2	66512834	12	12.5066	-2.71e-06	0.0014427	7.36e-06	0.00882434	2.05432	35	29	13	0	0	0	41.91	21.08	12.05	0	0	0	3.65	3.64	3.63	3.62	3.62	3.62
Table S2: DESeq2 output of differentially expressed genes, with an adjusted p-value of <0.0001, in Mageb5 null male testes as compared to wild-type litter mate control testes.
